# Supplementary material for: Rib‐Reinforced Ultralight and Ultra‐Strong Shell Lattices
Source: Adv Sci (Weinh). 2026 Jan 21;13(17):e18357. doi: 10.1002/advs.202518357 (PMC13042649; doi:10.1002/advs.202518357)
Supplement: Supplementary file 2 — Supporting File: advs73802‐sup‐0002‐SuppMat.xlsx. [file ADVS-13-e18357-s001.xlsx]

## Sheet: Data
Relative density	Shell type	Rib type	Normalized Young's modulus			Normalized Strength
			Ribbed lattices	Unribbed lattices	Relative enhancement	Ribbed lattices	Unribbed lattices	Relative enhancement
					RE [%]			RE [%]
0.0112162	N-type	LOA-r6	0.23949	0.242957	-1.42685	0.181743	0.160465	13.26
0.0114136	P-type	LOC-r11-h1	0.119598	0.0997874	19.8529	0.229145	0.128877	77.801
0.0114141	N-type	LOC-r7	0.229726	0.243771	-5.76169	0.244451	0.162282	50.6333
0.0114925	N-type	LOC-r3	0.207889	0.244207	-14.872	0.128496	0.163184	-21.2572
0.0115181	N-type	LOC-r2	0.245644	0.24445	0.488442	0.173106	0.163622	5.79592
0.0116975	N-type	LOC-r4	0.204827	0.245353	-16.5172	0.134003	0.165551	-19.0566
0.0118102	P-type	LOA-r10-h1	0.126259	0.101079	24.9111	0.226808	0.133245	70.2187
0.0118157	N-type	LOA-r7	0.286989	0.245978	16.6724	0.258603	0.166987	54.8635
0.0119994	N-type	LOC-r1	0.320634	0.246775	29.9295	0.307643	0.168758	82.2982
0.0120436	N-type	LOC-r5	0.22711	0.246883	-8.00896	0.164642	0.169225	-2.70806
0.0122515	N-type	LOA-r1	0.231196	0.247931	-6.74968	0.182489	0.17147	6.42622
0.01227	N-type	LOA-r2	0.218755	0.248056	-11.8122	0.162686	0.171698	-5.24874
0.0123355	N-type	LOC-r6	0.232765	0.248478	-6.32371	0.195963	0.172454	13.6323
0.0124324	N-type	LOA-r6	0.235824	0.243946	-3.32951	0.206054	0.1734	18.8314
0.0124566	N-type	LOA-r3	0.227933	0.249022	-8.46887	0.169775	0.173742	-2.28363
0.0127207	P-type	LOA-r10-h2	0.130667	0.103797	25.8869	0.239812	0.142832	67.898
0.0127499	N-type	LOA-r4	0.264667	0.250304	5.73806	0.19611	0.176683	10.9954
0.0128273	P-type	LOC-r11-h2	0.122306	0.104139	17.445	0.251897	0.144	74.9283
0.0128273	P-type	LOC-r11-h1	0.113544	0.104139	9.03099	0.236095	0.144014	63.9392
0.0128283	N-type	LOC-r7	0.216404	0.250706	-13.6823	0.24798	0.177403	39.7837
0.0129849	N-type	LOC-r3	0.18914	0.251263	-24.7244	0.120732	0.178802	-32.4774
0.0129957	P-type	LOA-r11	0.0828774	0.104633	-20.7922	0.118367	0.145773	-18.8001
0.0130191	N-type	LOA-r5	0.275187	0.251558	9.39279	0.222661	0.179441	24.0863
0.0130362	N-type	LOC-r2	0.244536	0.251705	-2.84806	0.187068	0.179545	4.19029
0.013395	N-type	LOC-r4	0.189548	0.253345	-25.1818	0.134737	0.183076	-26.4037
0.0136205	P-type	LOA-r10-h1	0.129003	0.106295	21.3635	0.252279	0.151751	66.2449
0.0136314	N-type	LOA-r7	0.301333	0.254242	18.522	0.314262	0.185445	69.4637
0.0136333	P-type	LOA-r10-h3	0.129852	0.106299	22.1573	0.245892	0.15182	61.9623
0.0139979	P-type	LOC-r1	0.0908086	0.107313	-15.3799	0.142247	0.155381	-8.4527
0.0139989	N-type	LOC-r1	0.311119	0.255905	21.5757	0.275022	0.189013	45.5048
0.0140213	P-type	LOC-r2	0.0917564	0.107339	-14.5169	0.139334	0.155532	-10.4145
0.0140832	P-type	LOC-r3	0.0889389	0.107479	-17.2501	0.132783	0.156065	-14.9182
0.0140872	N-type	LOC-r5	0.215213	0.256325	-16.039	0.179678	0.189958	-5.41143
0.0141812	P-type	LOC-r4	0.0814274	0.10775	-24.4293	0.113137	0.15702	-27.9471
0.0142409	P-type	LOC-r11-h3	0.131622	0.107905	21.9797	0.237898	0.157577	50.9727
0.014307	P-type	LOC-r5	0.0794896	0.108111	-26.4744	0.100663	0.15826	-36.3937
0.0144584	P-type	LOC-r6	0.0889401	0.108477	-18.0099	0.126862	0.159622	-20.5233
0.014503	N-type	LOA-r1	0.221493	0.252985	-12.448	0.200489	0.193501	3.61132
0.01454	N-type	LOA-r2	0.203375	0.253202	-19.6788	0.167707	0.193921	-13.5179
0.0145522	P-type	LOA-r10-h4	0.126327	0.108672	16.2466	0.244649	0.16039	52.5336
0.014629	P-type	LOC-r7	0.0974237	0.108893	-10.5326	0.162428	0.161153	0.791255
0.014671	N-type	LOC-r6	0.215896	0.258721	-16.5523	0.223688	0.195047	14.6841
0.0148145	P-type	LOC-r8	0.101411	0.109291	-7.20986	0.188822	0.162691	16.0616
0.0148647	N-type	LOA-r6	0.220563	0.254439	-13.3138	0.215378	0.196827	9.42553
0.0149131	N-type	LOA-r3	0.223053	0.25467	-12.415	0.178224	0.197309	-9.67257
0.0150171	P-type	LOC-r9	0.102905	0.10985	-6.3218	0.204562	0.165	23.9771
0.0152473	P-type	LOC-r10	0.104197	0.110389	-5.60907	0.210529	0.166561	26.3971
0.0154414	P-type	LOA-r10-h2	0.130928	0.1108	18.166	0.268211	0.168142	59.5141
0.0154999	N-type	LOA-r4	0.275908	0.257104	7.31379	0.216739	0.202719	6.91597
0.0156546	P-type	LOC-r11-h1	0.0997067	0.111256	-10.3805	0.211575	0.169918	24.5156
0.0156546	P-type	LOC-r11-h2	0.111558	0.111256	0.271933	0.239768	0.169869	41.1484
0.0156565	N-type	LOC-r7	0.189859	0.262868	-27.774	0.214853	0.204167	5.23403
0.0156567	P-type	LOC-r11-h4	0.143001	0.111334	28.4433	0.234994	0.170043	38.1971
0.0159698	N-type	LOC-r3	0.161136	0.264055	-38.9764	0.10839	0.206905	-47.6138
0.0159915	P-type	LOA-r11	0.069151	0.112035	-38.2774	0.101364	0.172712	-41.3104
0.0159936	P-type	LOA-r9	0.0691856	0.11202	-38.2383	0.101315	0.172689	-41.3313
0.0160085	P-type	LOA-r8	0.0706879	0.1121	-36.942	0.105148	0.172913	-39.1899
0.016032	P-type	LOA-r7	0.0725744	0.112119	-35.2704	0.109805	0.173	-36.5292
0.0160382	N-type	LOA-r5	0.290361	0.259259	11.9962	0.256372	0.207522	23.5396
0.0160723	N-type	LOC-r2	0.223838	0.264411	-15.3446	0.167261	0.208133	-19.6378
0.0160746	P-type	LOA-r6	0.0752013	0.112188	-32.9688	0.115435	0.173326	-33.4001
0.0161365	P-type	LOA-r5	0.0794437	0.112398	-29.3191	0.122858	0.173985	-29.3856
0.0162281	P-type	LOA-r4	0.0872244	0.112581	-22.5227	0.135223	0.174696	-22.5953
0.0163561	P-type	LOA-r3	0.0992172	0.112873	-12.0986	0.1554	0.175764	-11.5861
0.0165352	P-type	LOA-r2	0.11095	0.11326	-2.04002	0.181362	0.178	1.88851
0.0167846	P-type	LOA-r1	0.119721	0.113695	5.29994	0.205339	0.17901	14.7081
0.0167901	N-type	LOC-r4	0.167138	0.267272	-37.4653	0.1319	0.21416	-38.4105
0.0168243	N-type	LOA-r6	0.259552	0.262166	-0.996996	0.230151	0.214228	7.4325
0.0171209	P-type	LOC-r11-h1	0.121684	0.114412	6.35617	0.241483	0.181638	32.9479
0.0171212	N-type	LOC-r7	0.246302	0.268526	-8.27649	0.279355	0.217016	28.7252
0.0172387	N-type	LOC-r3	0.227387	0.269024	-15.4771	0.177017	0.218081	-18.8296
0.0172409	P-type	LOA-r10-h1	0.12921	0.114652	12.6976	0.268625	0.182537	47.1616
0.0172629	N-type	LOA-r7	0.302425	0.263847	14.6211	0.333307	0.218009	52.8871
0.0172665	P-type	LOA-r10-h3	0.128798	0.114999	11.9996	0.272036	0.183358	48.363
0.0172771	N-type	LOC-r2	0.271537	0.269201	0.867613	0.225042	0.218797	2.85395
0.0175463	N-type	LOC-r4	0.227622	0.270239	-15.7703	0.180062	0.22079	-18.4463
0.017716	P-type	LOA-r10-h1	0.129751	0.115619	12.2221	0.246019	0.186121	32.1824
0.0177236	N-type	LOA-r7	0.30266	0.265548	13.9754	0.315638	0.22188	42.2563
0.0179957	P-type	LOC-r1	0.0794649	0.11615	-31.5845	0.129283	0.188132	-31.2809
0.0179977	N-type	LOC-r1	0.277818	0.271906	2.17433	0.231183	0.224954	2.7692
0.0179991	N-type	LOC-r1	0.3262	0.271884	19.9775	0.363821	0.224594	61.9904
0.0180426	P-type	LOC-r2	0.0809164	0.11618	-30.3529	0.129085	0.188347	-31.464
0.0180654	N-type	LOC-r5	0.245127	0.272202	-9.94686	0.211582	0.225868	-6.32482
0.0181663	P-type	LOC-r3	0.0791961	0.116462	-31.9986	0.124501	0.18933	-34.241
0.0181743	N-type	LOC-r5	0.184859	0.27244	-32.1469	0.16802	0.226609	-25.8545
0.0183625	P-type	LOC-r4	0.0740495	0.116771	-36.5859	0.110552	0.190596	-41.9968
0.0183772	N-type	LOA-r1	0.251274	0.268055	-6.26025	0.235157	0.227487	3.37182
0.018405	N-type	LOA-r2	0.240068	0.268196	-10.488	0.215263	0.22777	-5.49108
0.0184819	P-type	LOC-r11-h3	0.124976	0.116993	6.82393	0.242119	0.191435	26.4757
0.0185033	N-type	LOC-r6	0.246271	0.273675	-10.0132	0.245133	0.228795	7.14091
0.0186141	P-type	LOC-r5	0.0733651	0.117212	-37.4082	0.10073	0.192297	-47.6173
0.0186485	N-type	LOA-r6	0.253558	0.26901	-5.7441	0.247875	0.229715	7.90537
0.0186848	N-type	LOA-r3	0.253435	0.269027	-5.79553	0.219553	0.229886	-4.49499
0.0189168	P-type	LOC-r6	0.0815564	0.117804	-30.7696	0.123374	0.194464	-36.5571
0.019006	N-type	LOA-r1	0.196065	0.270334	-27.4728	0.192176	0.23271	-17.4181
0.01908	N-type	LOA-r2	0.173878	0.270525	-35.7258	0.152274	0.233228	-34.7105
0.0190819	P-type	LOA-r10-h2	0.13457	0.11805	13.9945	0.266483	0.195483	36.32
0.0191045	P-type	LOA-r10-h4	0.124391	0.118069	5.35461	0.264517	0.195584	35.2445
0.0191249	N-type	LOA-r4	0.28714	0.270598	6.11311	0.24696	0.233496	5.76633
0.0192409	P-type	LOC-r11-h1	0.115097	0.11833	-2.73184	0.240563	0.196546	22.3951
0.0192419	P-type	LOC-r11-h2	0.123993	0.118324	4.79055	0.256722	0.196576	30.5964
0.0192424	N-type	LOC-r7	0.230539	0.276383	-16.5869	0.274944	0.235058	16.9685
0.019258	P-type	LOC-r7	0.0870242	0.118382	-26.4887	0.149658	0.196702	-23.9161
0.0193421	N-type	LOC-r6	0.178523	0.276761	-35.4955	0.197099	0.235895	-16.4461
0.0194774	N-type	LOC-r3	0.207281	0.277306	-25.252	0.165843	0.237129	-30.062
0.0194946	P-type	LOA-r11	0.0910604	0.118729	-23.3041	0.148325	0.198122	-25.1344
0.0195286	N-type	LOA-r5	0.296135	0.272142	8.81622	0.277354	0.236901	17.0761
0.0195543	N-type	LOC-r2	0.266321	0.277458	-4.014	0.229519	0.237888	-3.51813
0.019629	P-type	LOC-r8	0.0890817	0.118996	-25.1388	0.166365	0.199078	-16.4321
0.0198263	N-type	LOA-r3	0.202028	0.273226	-26.0581	0.163332	0.239348	-31.7596
0.0200341	P-type	LOC-r9	0.0901308	0.119617	-24.6504	0.178753	0.201483	-11.2816
0.0200926	N-type	LOC-r4	0.210217	0.27941	-24.764	0.175601	0.242139	-27.4793
0.0204307	P-type	LOA-r10-h1	0.132004	0.120269	9.75716	0.264101	0.203926	29.5084
0.0204472	N-type	LOA-r7	0.314349	0.27534	14.1678	0.354187	0.244316	44.9706
0.0204511	P-type	LOA-r10-h3	0.135066	0.12067	11.93	0.266151	0.204832	29.9362
0.0204947	P-type	LOC-r10	0.0922217	0.12034	-23.3656	0.190397	0.204237	-6.77662
0.0208827	P-type	LOA-r10-h2	0.128463	0.120948	6.21357	0.282991	0.20652	37.0284
0.0209981	P-type	LOC-r1	0.0966311	0.121155	-20.2418	0.167579	0.207244	-19.1392
0.0209983	N-type	LOC-r1	0.315281	0.282653	11.5433	0.369554	0.249581	48.0699
0.0209997	N-type	LOA-r4	0.261454	0.277176	-5.67202	0.201459	0.248657	-18.9813
0.0210333	P-type	LOC-r2	0.0973284	0.12117	-19.6763	0.16632	0.207363	-19.7928
0.0211261	P-type	LOC-r3	0.0955093	0.12136	-21.3011	0.159318	0.208	-23.4048
0.0211307	N-type	LOC-r5	0.229503	0.283057	-18.9197	0.219385	0.250856	-12.5453
0.0212732	P-type	LOC-r4	0.091459	0.121526	-24.7412	0.144376	0.208713	-30.8255
0.0213092	P-type	LOC-r11-h2	0.0966977	0.121608	-20.4841	0.210103	0.208975	0.539817
0.0213134	P-type	LOC-r11-h4	0.14288	0.121584	17.5158	0.234919	0.208933	12.4374
0.0213628	P-type	LOC-r11-h3	0.133266	0.12166	9.53982	0.256431	0.209215	22.5679
0.021462	P-type	LOC-r5	0.0924444	0.121811	-24.108	0.136512	0.209772	-34.9238
0.0216891	P-type	LOC-r6	0.0996608	0.122157	-18.4161	0.161194	0.211051	-23.6231
0.0217545	N-type	LOA-r1	0.237523	0.279651	-15.0645	0.246156	0.254501	-3.27892
0.02181	N-type	LOA-r2	0.222885	0.279908	-20.3721	0.214686	0.255017	-15.815
0.0218299	P-type	LOA-r10-h4	0.132667	0.122352	8.43107	0.264784	0.211786	25.0239
0.021945	P-type	LOC-r7	0.104352	0.122547	-14.8475	0.193026	0.212471	-9.15203
0.0219829	P-type	LOA-r11	0.0518752	0.122545	-57.6685	0.0778401	0.212551	-63.3782
0.0219872	P-type	LOA-r9	0.0522842	0.122591	-57.3508	0.0791369	0.212659	-62.7869
0.0220066	N-type	LOC-r6	0.227243	0.286122	-20.5781	0.254478	0.257423	-1.144
0.0220171	P-type	LOA-r8	0.0540825	0.122634	-55.8992	0.0836502	0.212816	-60.6936
0.022064	P-type	LOA-r7	0.0564943	0.122651	-53.9391	0.0893033	0.212965	-58.0666
0.0220763	N-type	LOA-r5	0.278757	0.280838	-0.741246	0.246139	0.257158	-4.28509
0.0221493	P-type	LOA-r6	0.0602744	0.122802	-50.9175	0.0969993	0.213473	-54.5614
0.0222233	P-type	LOC-r8	0.10603	0.122876	-13.7099	0.20956	0.213834	-1.99911
0.0222729	P-type	LOA-r5	0.0664749	0.122947	-45.932	0.107374	0.214058	-49.8387
0.0222971	N-type	LOA-r6	0.235972	0.281565	-16.1924	0.254406	0.258856	-1.71925
0.0223697	N-type	LOA-r3	0.247733	0.28176	-12.0768	0.223439	0.259374	-13.8544
0.0224324	N-type	LOA-r6	0.274757	0.281915	-2.53926	0.267599	0.259807	2.99941
0.0224563	P-type	LOA-r4	0.0770103	0.123242	-37.5131	0.122512	0.215093	-43.0426
0.0225272	P-type	LOC-r9	0.106899	0.123332	-13.3242	0.21445	0.21544	-0.459643
0.0227122	P-type	LOA-r3	0.0917328	0.123546	-25.7499	0.143273	0.216294	-33.76
0.0228274	P-type	LOC-r11-h1	0.123521	0.123731	-0.169442	0.248251	0.216929	14.4388
0.0228283	N-type	LOC-r7	0.259833	0.288827	-10.0385	0.302198	0.263616	14.6359
0.0228727	P-type	LOC-r10	0.108242	0.123755	-12.5347	0.220484	0.217079	1.56861
0.0229849	N-type	LOC-r3	0.243929	0.289249	-15.6682	0.217317	0.264664	-17.8895
0.0230362	N-type	LOC-r2	0.288559	0.289545	-0.34054	0.26627	0.265419	0.320815
0.0230704	P-type	LOA-r2	0.105651	0.124029	-14.8177	0.169582	0.21807	-22.2354
0.023162	P-type	LOA-r10-h2	0.134483	0.124137	8.33483	0.278423	0.218477	27.4379
0.0232498	N-type	LOA-r4	0.293428	0.284613	3.09731	0.262087	0.266115	-1.51369
0.023395	N-type	LOC-r4	0.245026	0.290748	-15.7257	0.218833	0.267907	-18.3174
0.0234819	P-type	LOC-r11-h2	0.112855	0.124547	-9.38773	0.242462	0.219981	10.2193
0.0234824	P-type	LOC-r11-h1	0.100981	0.124544	-18.9195	0.214891	0.219976	-2.3119
0.0234848	N-type	LOC-r7	0.201546	0.290897	-30.7156	0.239386	0.26839	-10.8067
0.0234869	P-type	LOC-r11-h4	0.147451	0.124587	18.352	0.25217	0.220073	14.5844
0.0235693	P-type	LOA-r1	0.117545	0.124675	-5.71893	0.19898	0.220422	-9.72793
0.0236206	P-type	LOA-r10-h1	0.132291	0.124731	6.0616	0.256263	0.220636	16.1476
0.0236314	N-type	LOA-r7	0.313188	0.285806	9.58079	0.343789	0.268954	27.8245
0.0239547	N-type	LOC-r3	0.178588	0.292423	-38.9281	0.14855	0.271851	-45.3563
0.0239872	P-type	LOA-r11	0.0759089	0.125207	-39.3735	0.125283	0.22233	-43.6499
0.0239924	P-type	LOA-r9	0.0757411	0.12518	-39.4944	0.125048	0.222282	-43.7437
0.0239989	N-type	LOC-r1	0.330514	0.292656	12.9362	0.379425	0.272281	39.3508
0.0240148	P-type	LOA-r8	0.0769615	0.125192	-38.5252	0.128431	0.222347	-42.2387
0.02405	P-type	LOA-r7	0.0789551	0.125267	-36.9704	0.133552	0.222573	-39.9964
0.0240572	N-type	LOA-r5	0.304681	0.287224	6.07752	0.299614	0.272211	10.0667
0.0240872	N-type	LOC-r5	0.258381	0.292964	-11.8048	0.249	0.273486	-8.95344
0.0241085	N-type	LOC-r2	0.241039	0.293012	-17.7372	0.196683	0.273331	-28.0424
0.024114	P-type	LOA-r6	0.0822025	0.125318	-34.4048	0.141101	0.222796	-36.6682
0.0242067	P-type	LOA-r5	0.087418	0.125478	-30.3318	0.150991	0.223301	-32.3822
0.0243443	P-type	LOA-r4	0.0955888	0.125595	-23.8909	0.16525	0.223793	-26.1595
0.024503	N-type	LOA-r1	0.265572	0.288553	-7.96414	0.273201	0.27539	-0.795121
0.024533	P-type	LOA-r10-h3	0.125111	0.125829	-0.570199	0.289147	0.224619	28.728
0.0245362	P-type	LOA-r3	0.106391	0.125875	-15.4783	0.185511	0.224723	-17.4491
0.02454	N-type	LOA-r2	0.256217	0.288699	-11.2511	0.255822	0.275719	-7.21635
0.024671	N-type	LOC-r6	0.257747	0.294767	-12.559	0.278043	0.277116	0.33473
0.0248049	P-type	LOA-r2	0.116762	0.126136	-7.43199	0.203581	0.225731	-9.81247
0.0248647	N-type	LOA-r6	0.266723	0.289645	-7.91404	0.28092	0.278004	1.04882
0.0249131	N-type	LOA-r3	0.271505	0.289824	-6.32087	0.259247	0.278383	-6.87389
0.0251792	P-type	LOA-r1	0.125463	0.126603	-0.900549	0.219228	0.227332	-3.56459
0.0251851	N-type	LOC-r4	0.185166	0.296489	-37.547	0.167819	0.280912	-40.2593
0.0254415	P-type	LOA-r10-h2	0.136874	0.126886	7.87158	0.272654	0.228352	19.4009
0.0254999	N-type	LOA-r4	0.301613	0.29169	3.40175	0.288079	0.282694	1.90476
0.0256546	P-type	LOC-r11-h1	0.116442	0.127106	-8.39016	0.243539	0.229146	6.28087
0.0256547	P-type	LOC-r11-h2	0.125294	0.127106	-1.42526	0.260104	0.229145	13.5104
0.0256565	N-type	LOC-r7	0.242103	0.29796	-18.7465	0.294055	0.284228	3.45728
0.0258621	P-type	LOA-r10-h1	0.131986	0.12735	3.64018	0.277812	0.229977	20.7999
0.0258943	N-type	LOA-r7	0.31293	0.292836	6.86172	0.363846	0.285465	27.4572
0.0258998	P-type	LOA-r10-h3	0.133362	0.127405	4.67513	0.286006	0.230147	24.2709
0.0259698	N-type	LOC-r3	0.222971	0.29886	-25.393	0.20318	0.286361	-29.0476
0.0259915	P-type	LOC-r1	0.0658952	0.127496	-48.3157	0.113358	0.230475	-50.8154
0.0259916	P-type	LOA-r11	0.0969251	0.127495	-23.9773	0.170269	0.230474	-26.122
0.0260382	N-type	LOA-r5	0.309294	0.293349	5.43568	0.318357	0.286576	11.0896
0.0260723	N-type	LOC-r2	0.280423	0.299144	-6.25804	0.265541	0.287329	-7.58311
0.0260853	P-type	LOC-r2	0.0676375	0.127634	-47.0067	0.113747	0.230907	-50.7391
0.0263326	P-type	LOC-r3	0.0671294	0.127856	-47.4959	0.1104	0.231725	-52.3574
0.0267249	P-type	LOC-r4	0.0646831	0.128258	-49.5679	0.101792	0.233116	-56.3341
0.0267901	N-type	LOC-r4	0.225687	0.301382	-25.1161	0.209908	0.292014	-28.117
0.0269638	P-type	LOC-r11-h3	0.116516	0.128512	-9.33438	0.224696	0.233968	-3.96281
0.0269936	P-type	LOC-r1	0.0839005	0.128544	-34.7301	0.149466	0.23408	-36.1475
0.0269966	N-type	LOC-r1	0.280665	0.302071	-7.08641	0.310395	0.293477	5.7647
0.027064	P-type	LOC-r2	0.0851396	0.128614	-33.8021	0.148686	0.234317	-36.5448
0.0272281	P-type	LOC-r5	0.0651944	0.128815	-49.3892	0.0975871	0.234945	-58.4639
0.0272409	P-type	LOA-r10-h1	0.133987	0.128812	4.01729	0.270005	0.234955	14.918
0.0272495	P-type	LOC-r3	0.0842057	0.12883	-34.6381	0.143447	0.235001	-38.9591
0.0272615	N-type	LOC-r5	0.195083	0.302798	-35.573	0.200325	0.295698	-32.2534
0.0272629	N-type	LOA-r7	0.322371	0.296969	8.55353	0.373042	0.295055	26.4314
0.0272667	P-type	LOA-r10-h3	0.137962	0.129035	6.91827	0.279328	0.235494	18.6134
0.0275437	P-type	LOC-r4	0.0819441	0.129102	-36.5275	0.132852	0.23594	-43.6925
0.0277228	P-type	LOC-r11-h3	0.126177	0.129286	-2.40427	0.252805	0.236538	6.87703
0.0278337	P-type	LOC-r6	0.0702781	0.12939	-45.6852	0.111984	0.236888	-52.7271
0.0279211	P-type	LOC-r5	0.0838869	0.129491	-35.218	0.128769	0.2372	-45.7127
0.0279959	P-type	LOC-r1	0.10106	0.129593	-22.0178	0.18366	0.2375	-22.6696
0.0279977	N-type	LOC-r1	0.318381	0.305061	4.36638	0.377613	0.300155	25.8061
0.0280404	N-type	LOA-r6	0.287472	0.299284	-3.94662	0.300486	0.300418	0.022829
0.0280428	P-type	LOC-r2	0.101658	0.129601	-21.5611	0.182146	0.237569	-23.3294
0.0281665	P-type	LOC-r3	0.100592	0.129756	-22.4761	0.176205	0.238035	-25.9752
0.0281743	N-type	LOC-r5	0.239872	0.305493	-21.4803	0.250426	0.301693	-16.9932
0.028209	P-type	LOA-r10-h4	0.120228	0.129784	-7.36312	0.285732	0.23814	19.9845
0.0283627	P-type	LOC-r4	0.0988041	0.129911	-23.9445	0.165907	0.238579	-30.4601
0.0283753	P-type	LOC-r6	0.0897365	0.129963	-30.9524	0.149975	0.238703	-37.171
0.0284821	P-type	LOC-r11-h3	0.134489	0.130028	3.43081	0.262122	0.238956	9.69456
0.028509	N-type	LOA-r1	0.209356	0.300665	-30.3691	0.231418	0.303494	-23.7487
0.028516	P-type	LOC-r7	0.0730553	0.130094	-43.8441	0.128619	0.239124	-46.2124
0.0285338	P-type	LOC-r11-h1	0.125308	0.130068	-3.66001	0.252818	0.239089	5.74207
0.0285353	N-type	LOC-r7	0.271676	0.306682	-11.4143	0.321242	0.303713	5.77154
0.0286143	P-type	LOC-r5	0.100992	0.130142	-22.398	0.163373	0.23933	-31.7374
0.0286201	N-type	LOA-r2	0.192209	0.300975	-36.1379	0.193692	0.304198	-36.3271
0.0286567	P-type	LOA-r10-h4	0.13009	0.130223	-0.101846	0.287112	0.239546	19.8566
0.0287311	N-type	LOC-r3	0.258867	0.307184	-15.729	0.251938	0.304876	-17.3637
0.0287952	N-type	LOC-r2	0.30085	0.307454	-2.14797	0.301045	0.305733	-1.53345
0.028887	P-type	LOC-r7	0.0923274	0.130438	-29.2175	0.172023	0.240233	-28.3933
0.0289171	P-type	LOC-r6	0.105895	0.130466	-18.8334	0.185231	0.240323	-22.9239
0.029006	N-type	LOA-r1	0.248802	0.302142	-17.6541	0.27733	0.30676	-9.5939
0.0290131	N-type	LOC-r6	0.187001	0.307985	-39.2823	0.216699	0.306652	-29.3338
0.02908	N-type	LOA-r2	0.237378	0.302299	-21.4758	0.250258	0.30717	-18.5278
0.0291047	P-type	LOA-r10-h4	0.136391	0.1306	4.43466	0.276343	0.240795	14.7628
0.0292438	N-type	LOC-r4	0.259459	0.308644	-15.9361	0.252276	0.308106	-18.1205
0.029258	P-type	LOC-r8	0.0740207	0.130777	-43.3992	0.139922	0.241321	-42.0182
0.0292582	P-type	LOC-r7	0.108268	0.130776	-17.2106	0.208363	0.241313	-13.6542
0.0293421	N-type	LOC-r6	0.23641	0.308961	-23.4821	0.278676	0.308752	-9.74124
0.0294435	P-type	LOC-r8	0.0927915	0.130917	-29.1221	0.181462	0.241793	-24.9514
0.0295252	P-type	LOA-r10-h1	0.134434	0.131036	2.59288	0.26297	0.242114	8.61401
0.0295393	N-type	LOA-r7	0.321615	0.303608	5.93121	0.362952	0.310102	17.0428
0.0296292	P-type	LOC-r8	0.108836	0.131108	-16.9874	0.216373	0.242367	-10.7252
0.0297294	N-type	LOA-r6	0.247331	0.304154	-18.6821	0.284437	0.311295	-8.62771
0.0297394	N-type	LOA-r3	0.225543	0.304176	-25.8511	0.201455	0.311359	-35.298
0.0298263	N-type	LOA-r3	0.263814	0.304459	-13.35	0.258748	0.312006	-17.0693
0.0299986	N-type	LOC-r1	0.33437	0.310898	7.54984	0.389845	0.312919	24.5836
0.0300344	P-type	LOC-r9	0.109407	0.131444	-16.7656	0.220177	0.24342	-9.54836
0.0300512	P-type	LOC-r9	0.0933296	0.131475	-29.0136	0.187155	0.243501	-23.14
0.0300682	P-type	LOC-r9	0.0750475	0.131506	-42.932	0.151003	0.243574	-38.0055
0.0301089	N-type	LOC-r5	0.26939	0.311197	-13.4344	0.281376	0.314045	-10.4029
0.0304949	P-type	LOC-r10	0.110673	0.131844	-16.058	0.22727	0.244637	-7.09922
0.0306287	N-type	LOA-r1	0.277063	0.306675	-9.65583	0.304051	0.316872	-4.04613
0.030675	N-type	LOA-r2	0.269343	0.306849	-12.2229	0.288866	0.317215	-8.93694
0.030742	P-type	LOC-r10	0.0950817	0.132073	-28.0082	0.198526	0.245311	-19.0718
0.0308388	N-type	LOC-r6	0.267793	0.31327	-14.5169	0.306719	0.318043	-3.56064
0.0308827	P-type	LOA-r10-h2	0.136535	0.13219	3.28722	0.282738	0.245663	15.0921
0.0309893	P-type	LOC-r10	0.0776286	0.132299	-41.3234	0.164833	0.245965	-32.9852
0.0309997	N-type	LOA-r4	0.303363	0.307691	-1.40666	0.296957	0.31911	-6.94207
0.0310809	N-type	LOA-r6	0.277621	0.30789	-9.83109	0.309694	0.319576	-3.09197
0.0311414	N-type	LOA-r3	0.285206	0.308055	-7.41699	0.292709	0.31993	-8.50834
0.0313092	P-type	LOC-r11-h2	0.113957	0.132569	-14.0398	0.244657	0.246764	-0.853765
0.0313095	P-type	LOC-r11-h1	0.10222	0.132568	-22.8919	0.218176	0.246761	-11.5843
0.031313	N-type	LOC-r7	0.211054	0.314548	-32.9025	0.255663	0.320812	-20.3074
0.0313137	P-type	LOC-r11-h4	0.148607	0.13255	12.1138	0.263438	0.246728	6.77287
0.0313251	P-type	LOA-r10-h2	0.131707	0.132602	-0.675459	0.290514	0.246846	17.6901
0.0314996	N-type	LOA-r4	0.274685	0.309063	-11.1232	0.241163	0.322098	-25.1275
0.0318011	P-type	LOA-r10-h2	0.138549	0.132968	4.19764	0.276206	0.247929	11.4052
0.0318748	N-type	LOA-r4	0.31212	0.310015	0.67889	0.321757	0.324279	-0.777689
0.0319396	N-type	LOC-r3	0.193997	0.316332	-38.6731	0.181653	0.324555	-44.0301
0.0319648	P-type	LOC-r11-h2	0.0977025	0.133083	-26.5852	0.212728	0.248278	-14.3186
0.0319701	P-type	LOC-r11-h4	0.146927	0.133111	10.3794	0.262438	0.248339	5.67761
0.0319829	P-type	LOA-r11	0.0809111	0.133107	-39.2135	0.143153	0.248342	-42.3563
0.0319875	P-type	LOA-r9	0.0806854	0.133138	-39.3971	0.142814	0.248408	-42.5083
0.0320174	P-type	LOA-r8	0.0818565	0.133163	-38.5292	0.145985	0.248477	-41.2483
0.0320643	P-type	LOA-r7	0.0839445	0.133166	-36.9626	0.151331	0.248515	-39.1061
0.0320676	P-type	LOC-r11-h2	0.126495	0.133203	-5.03541	0.262391	0.248592	5.55086
0.0320682	P-type	LOC-r11-h1	0.11778	0.1332	-11.5763	0.246176	0.248587	-0.969773
0.0320706	N-type	LOC-r7	0.25217	0.316671	-20.3683	0.309665	0.325304	-4.80737
0.0320763	N-type	LOA-r5	0.312728	0.310653	0.667939	0.330048	0.325534	1.38679
0.0321447	N-type	LOC-r2	0.252115	0.316829	-20.4253	0.228229	0.325906	-29.971
0.0321496	P-type	LOA-r6	0.0874319	0.133259	-34.3895	0.159794	0.248759	-35.7636
0.0322732	P-type	LOA-r5	0.0929093	0.133341	-30.3221	0.171111	0.24901	-31.2834
0.0324566	P-type	LOA-r4	0.100852	0.133521	-24.4669	0.186142	0.249493	-25.3918
0.0324623	N-type	LOC-r3	0.237233	0.317716	-25.3316	0.235475	0.327534	-28.1069
0.0324887	P-type	LOA-r11	0.101341	0.133536	-24.1097	0.185621	0.249543	-25.6155
0.0325477	N-type	LOA-r5	0.318781	0.311899	2.20626	0.346107	0.328228	5.44715
0.0325904	N-type	LOC-r2	0.290322	0.318087	-8.72866	0.298566	0.328506	-9.1141
0.0326269	P-type	LOC-r11-h4	0.140806	0.133655	5.35047	0.241189	0.249871	-3.47463
0.0327125	P-type	LOA-r3	0.110653	0.133695	-17.2349	0.202005	0.250005	-19.1996
0.0329756	P-type	LOA-r11	0.0574743	0.133937	-57.0886	0.0957469	0.250652	-61.8008
0.0329808	P-type	LOA-r9	0.0574929	0.133916	-57.0678	0.0965655	0.250612	-61.4681
0.0330256	P-type	LOA-r8	0.0592829	0.133976	-55.7511	0.101279	0.250761	-59.6113
0.0330707	P-type	LOA-r2	0.120311	0.133986	-10.206	0.214616	0.250809	-14.4305
0.0330959	P-type	LOA-r7	0.062162	0.134028	-53.6203	0.108385	0.250908	-56.8028
0.0331145	N-type	LOA-r5	0.288105	0.313324	-8.04908	0.282499	0.331339	-14.7402
0.0332239	P-type	LOA-r6	0.0669332	0.13409	-50.0834	0.119487	0.251105	-52.4157
0.0334094	P-type	LOA-r5	0.0743409	0.134255	-44.6271	0.133887	0.251542	-46.7735
0.0334876	N-type	LOC-r4	0.238282	0.320544	-25.6631	0.239939	0.333407	-28.034
0.0335696	P-type	LOA-r1	0.128804	0.134378	-4.14777	0.229574	0.251882	-8.85624
0.0335802	N-type	LOC-r4	0.198472	0.320761	-38.1247	0.198102	0.333879	-40.6665
0.0336844	P-type	LOA-r4	0.0850619	0.134443	-36.73	0.151245	0.252074	-39.9995
0.0339744	P-type	LOA-r9	0.035954	0.134662	-73.3007	0.0565471	0.252668	-77.62
0.0340341	P-type	LOA-r8	0.0380374	0.134709	-71.7633	0.0617593	0.252795	-75.5694
0.0340512	P-type	LOA-r10-h1	0.135577	0.134737	0.623723	0.27396	0.252855	8.34673
0.0340682	P-type	LOA-r3	0.0980878	0.134763	-27.2146	0.170693	0.25292	-32.5113
0.0340786	N-type	LOA-r7	0.328439	0.315915	3.96448	0.385946	0.336767	14.6034
0.0340823	P-type	LOA-r10-h3	0.139866	0.134849	3.72094	0.28373	0.253098	12.1032
0.0341279	P-type	LOA-r7	0.0408086	0.134809	-69.7287	0.0680246	0.253041	-73.1172
0.0342985	P-type	LOA-r6	0.0455214	0.134935	-66.2641	0.0777955	0.253381	-69.297
0.0344822	P-type	LOA-r10-h1	0.133824	0.135053	-0.910135	0.282637	0.253709	11.402
0.0345258	N-type	LOA-r7	0.319335	0.317086	0.709288	0.379377	0.339228	11.8352
0.034533	P-type	LOA-r10-h3	0.135887	0.135086	0.592841	0.290224	0.253798	14.3522
0.0345458	P-type	LOA-r5	0.0530609	0.135131	-60.7337	0.0908213	0.253893	-64.2286
0.0346055	P-type	LOA-r2	0.11051	0.135176	-18.2472	0.190354	0.254011	-25.0607
0.0349126	P-type	LOA-r4	0.0648922	0.135369	-52.0627	0.107984	0.254542	-57.5772
0.0349938	P-type	LOC-r1	0.104747	0.135423	-22.6521	0.194518	0.254688	-23.625
0.0349972	N-type	LOC-r1	0.320951	0.324513	-1.09767	0.381762	0.34161	11.7536
0.0350524	P-type	LOC-r2	0.105363	0.135472	-22.2253	0.192909	0.254811	-24.2933
0.035207	P-type	LOC-r3	0.104911	0.135609	-22.6368	0.187889	0.255156	-26.3631
0.0352179	N-type	LOC-r5	0.248129	0.325074	-23.67	0.276624	0.342947	-19.3392
0.0353539	P-type	LOA-r1	0.121779	0.135683	-10.2472	0.215649	0.255368	-15.5537
0.0354243	P-type	LOA-r3	0.0805453	0.135732	-40.6588	0.130256	0.255496	-49.0184
0.0354521	P-type	LOC-r4	0.104483	0.135762	-23.0401	0.181078	0.255567	-29.1463
0.0356014	P-type	LOC-r11-h3	0.132933	0.135872	-2.16325	0.270025	0.255846	5.54218
0.0357666	P-type	LOC-r5	0.106794	0.136012	-21.4817	0.182137	0.256191	-28.9057
0.0359915	P-type	LOC-r1	0.0873215	0.136149	-35.8631	0.162026	0.256551	-36.8447
0.0359954	N-type	LOC-r1	0.282773	0.327077	-13.5454	0.331062	0.346839	-4.54868
0.0360853	P-type	LOC-r2	0.0885109	0.136243	-35.0346	0.160698	0.256779	-37.4178
0.0361407	P-type	LOA-r2	0.0962706	0.136257	-29.3465	0.161372	0.256827	-37.1669
0.036145	P-type	LOC-r6	0.109879	0.136286	-19.3766	0.199597	0.256887	-22.3018
0.0362575	N-type	LOA-r1	0.257973	0.321421	-19.7398	0.302802	0.348199	-13.0375
0.0363326	P-type	LOC-r3	0.0882779	0.136383	-35.2721	0.155751	0.257149	-39.4315
0.0363486	N-type	LOC-r5	0.202364	0.327939	-38.2921	0.22436	0.348712	-35.6602
0.03635	N-type	LOA-r2	0.248975	0.321619	-22.5872	0.278891	0.348629	-20.0036
0.0363795	P-type	LOA-r10-h4	0.138829	0.13643	1.7579	0.284691	0.257261	10.6623
0.0365714	P-type	LOC-r7	0.11087	0.136555	-18.8097	0.215048	0.257578	-16.5115
0.0366776	N-type	LOC-r6	0.2439	0.328771	-25.8148	0.296581	0.350188	-15.3079
0.0367249	P-type	LOC-r4	0.0878469	0.136645	-35.7117	0.148437	0.257811	-42.4239
0.036801	P-type	LOA-r10-h3	0.129133	0.136716	-5.54638	0.297264	0.257978	15.2285
0.0369638	P-type	LOC-r11-h3	0.124659	0.136815	-8.88527	0.255838	0.258231	-0.926765
0.0370351	P-type	LOC-r8	0.110862	0.136902	-19.0207	0.220264	0.258455	-14.7768
0.0371386	P-type	LOA-r1	0.111123	0.136958	-18.8631	0.199476	0.258569	-22.8537
0.0371618	N-type	LOA-r6	0.256656	0.323578	-20.6818	0.309841	0.352621	-12.1322
0.0372281	P-type	LOC-r5	0.0905904	0.13702	-33.8851	0.1492	0.258722	-42.332
0.0372828	N-type	LOA-r3	0.275177	0.323873	-15.0357	0.287862	0.353199	-18.4987
0.0375415	P-type	LOC-r9	0.111274	0.137217	-18.9067	0.224295	0.259211	-13.4698
0.0378337	P-type	LOC-r6	0.0943245	0.137404	-31.3524	0.167692	0.259669	-35.4207
0.038012	N-type	LOA-r1	0.218912	0.325623	-32.7714	0.258658	0.356715	-27.4887
0.0381171	P-type	LOC-r10	0.112463	0.137621	-18.2808	0.231871	0.26018	-10.8804
0.0381601	N-type	LOA-r2	0.206061	0.325993	-36.7898	0.225513	0.357447	-36.9101
0.038209	P-type	LOA-r10-h4	0.133306	0.137673	-3.17194	0.293774	0.260304	12.8579
0.038516	P-type	LOC-r7	0.0952144	0.137887	-30.9477	0.182067	0.260811	-30.1918
0.0386034	P-type	LOA-r10-h2	0.137972	0.137917	0.0396865	0.285467	0.260888	9.42142
0.0386841	N-type	LOC-r6	0.193752	0.333607	-41.9221	0.22986	0.359609	-36.0806
0.0387496	N-type	LOA-r4	0.310127	0.327385	-5.27149	0.325973	0.360207	-9.50386
0.0389888	P-type	LOC-r1	0.0689137	0.13818	-50.1275	0.128025	0.261515	-51.0449
0.0391295	P-type	LOC-r2	0.0706076	0.138277	-48.9375	0.127884	0.261725	-51.1379
0.0391352	P-type	LOC-r11-h1	0.103524	0.138297	-25.1436	0.221633	0.261765	-15.3313
0.0391365	P-type	LOC-r11-h2	0.115043	0.138293	-16.8122	0.246848	0.261757	-5.69551
0.0391405	P-type	LOC-r11-h4	0.149574	0.138278	8.16904	0.269566	0.26173	2.99418
0.0391413	N-type	LOC-r7	0.219168	0.334717	-34.5214	0.268539	0.361727	-25.762
0.039258	P-type	LOC-r8	0.0949442	0.138362	-31.3801	0.186763	0.261955	-28.7045
0.0395005	P-type	LOC-r3	0.0708805	0.138503	-48.8237	0.123971	0.262265	-52.7306
0.0396525	N-type	LOA-r3	0.240055	0.329456	-27.136	0.231817	0.364299	-36.3664
0.0399245	N-type	LOC-r3	0.20783	0.336526	-38.2426	0.210725	0.365184	-42.2964
0.0399787	P-type	LOA-r11	0.08477	0.138815	-38.933	0.155987	0.262982	-40.6852
0.0399826	P-type	LOA-r9	0.0845079	0.138801	-39.1158	0.155544	0.262956	-40.848
0.0400199	P-type	LOA-r8	0.0857063	0.138843	-38.2711	0.158671	0.263032	-39.6763
0.0400682	P-type	LOC-r9	0.0952661	0.138874	-31.4008	0.192139	0.263114	-26.9751
0.0400786	P-type	LOA-r7	0.08789	0.138877	-36.7139	0.164254	0.263127	-37.5761
0.040089	P-type	LOC-r4	0.0705933	0.138881	-49.1698	0.117584	0.263135	-55.3141
0.0400954	N-type	LOA-r5	0.318307	0.330533	-3.69883	0.349685	0.366371	-4.55444
0.0401809	N-type	LOC-r2	0.259773	0.337166	-22.954	0.260854	0.366425	-28.811
0.0401852	P-type	LOA-r6	0.0914671	0.138956	-34.1754	0.173184	0.263305	-34.2269
0.0403397	P-type	LOA-r5	0.0969165	0.139039	-30.2953	0.184805	0.263488	-29.862
0.0404473	P-type	LOC-r11-h3	0.117409	0.139113	-15.602	0.2269	0.263662	-13.9428
0.0405689	P-type	LOA-r4	0.104507	0.139178	-24.9114	0.198878	0.263815	-24.6146
0.0408439	P-type	LOC-r5	0.0728107	0.13934	-47.7461	0.117332	0.264163	-55.5833
0.0408887	P-type	LOA-r3	0.1136	0.139381	-18.4967	0.211042	0.264263	-20.1395
0.0409893	P-type	LOC-r10	0.0967992	0.139439	-30.5793	0.203819	0.264398	-22.9119
0.0413364	P-type	LOA-r2	0.12276	0.139673	-12.1089	0.222164	0.264895	-16.1313
0.0417523	P-type	LOC-r6	0.0761855	0.139902	-45.5435	0.131292	0.265407	-50.5319
0.041766	P-type	LOA-r10-h2	0.133747	0.139932	-4.41974	0.294231	0.265472	10.8332
0.0419601	P-type	LOA-r1	0.130976	0.140027	-6.46408	0.237277	0.265697	-10.6964
0.0419752	N-type	LOC-r4	0.209078	0.341302	-38.7412	0.224716	0.374049	-39.9233
0.0419994	N-type	LOA-r4	0.282144	0.334741	-15.7129	0.27075	0.374511	-27.7056
0.0423152	P-type	LOA-r10-h4	0.125195	0.140263	-10.7423	0.298074	0.266198	11.9746
0.0426189	P-type	LOC-r11-h2	0.0987319	0.140428	-29.6922	0.215077	0.266562	-19.3144
0.0426269	P-type	LOC-r11-h4	0.147825	0.140439	5.25898	0.266986	0.266589	0.14892
0.0427758	P-type	LOC-r7	0.0772369	0.140531	-45.0391	0.145342	0.266785	-45.5209
0.0431007	P-type	LOA-r10-h1	0.135231	0.140709	-3.89339	0.286074	0.267161	7.07951
0.0431572	N-type	LOA-r7	0.324097	0.337267	-3.90492	0.389274	0.37928	2.6352
0.0431663	P-type	LOA-r10-h3	0.137558	0.140874	-2.35407	0.292701	0.267481	9.42871
0.0438889	P-type	LOC-r8	0.0773623	0.141167	-45.198	0.152422	0.268173	-43.1629
0.0439665	P-type	LOA-r11	0.0618688	0.14123	-56.1929	0.109861	0.268259	-59.0468
0.0439744	P-type	LOA-r9	0.0615675	0.141205	-56.3984	0.110047	0.268211	-58.9702
0.0440341	P-type	LOA-r8	0.0634295	0.141241	-55.0914	0.114963	0.268288	-57.1494
0.0441279	P-type	LOA-r7	0.0665609	0.141312	-52.8979	0.122977	0.268446	-54.1892
0.0441527	N-type	LOA-r5	0.293592	0.339318	-13.4758	0.307425	0.383151	-19.7638
0.0442985	P-type	LOA-r6	0.0716875	0.141412	-49.3059	0.136079	0.268649	-49.3472
0.0445458	P-type	LOA-r5	0.0793373	0.141563	-43.9563	0.153178	0.268962	-43.0484
0.0449126	P-type	LOA-r4	0.0896324	0.141748	-36.7665	0.170528	0.269348	-36.6887
0.0449893	P-type	LOC-r1	0.0902105	0.1418	-36.3818	0.170532	0.269457	-36.7128
0.0449943	N-type	LOC-r1	0.284519	0.347728	-18.1775	0.334239	0.385788	-13.3621
0.0451043	P-type	LOC-r9	0.0781149	0.141848	-44.9307	0.160317	0.269559	-40.5264
0.0451066	P-type	LOC-r2	0.0914665	0.141876	-35.5308	0.169018	0.269613	-37.3108
0.0454158	P-type	LOC-r3	0.0918524	0.14205	-35.3381	0.164641	0.26998	-39.0172
0.0454243	P-type	LOA-r3	0.101517	0.142024	-28.5211	0.185482	0.269929	-31.285
0.0454358	N-type	LOC-r5	0.20807	0.348732	-40.3354	0.242185	0.387855	-37.558
0.0459062	P-type	LOC-r4	0.0924888	0.142328	-35.0171	0.159795	0.270535	-40.9337
0.0461407	P-type	LOA-r2	0.11319	0.14244	-20.5353	0.201028	0.270769	-25.7565
0.0462047	P-type	LOC-r11-h3	0.125551	0.14246	-11.869	0.257454	0.27081	-4.93192
0.046486	P-type	LOC-r10	0.0802052	0.142643	-43.7722	0.174353	0.271186	-35.707
0.0465352	P-type	LOC-r5	0.0950776	0.142674	-33.3604	0.162826	0.271246	-39.9714
0.0471386	P-type	LOA-r1	0.123983	0.142988	-13.2915	0.224583	0.271882	-17.3969
0.0472921	P-type	LOC-r6	0.0972189	0.14306	-32.0434	0.176892	0.272025	-34.9722
0.047515	N-type	LOA-r1	0.226836	0.346057	-34.4513	0.281171	0.395499	-28.9074
0.0477001	N-type	LOA-r2	0.217107	0.346463	-37.3362	0.251197	0.396202	-36.5987
0.0477612	P-type	LOA-r10-h4	0.135406	0.143325	-5.52512	0.296886	0.272534	8.93538
0.048145	P-type	LOC-r7	0.0971318	0.14351	-32.3172	0.186572	0.272918	-31.638
0.0483552	N-type	LOC-r6	0.1992	0.354595	-43.8232	0.237839	0.397814	-40.2133
0.0489425	P-type	LOC-r11-h4	0.144496	0.143946	0.382395	0.244396	0.273763	-10.7273
0.0490668	P-type	LOA-r10-h3	0.131556	0.144141	-8.73105	0.300881	0.274128	9.75938
0.0490725	P-type	LOC-r8	0.0965226	0.144016	-32.9781	0.190393	0.27392	-30.493
0.0495657	N-type	LOA-r3	0.249891	0.350027	-28.608	0.257359	0.40252	-36.0631
0.0500853	P-type	LOC-r9	0.0967642	0.144574	-33.0695	0.196384	0.274966	-28.5786
0.0509639	P-type	LOA-r9	0.0401091	0.144994	-72.3374	0.0688345	0.275776	-75.0397
0.0510535	P-type	LOA-r8	0.0424756	0.14504	-70.7145	0.0748611	0.275865	-72.8631
0.0511942	P-type	LOA-r7	0.0459244	0.145116	-68.3532	0.0827993	0.275996	-69.9999
0.0512367	P-type	LOC-r10	0.0981762	0.14516	-32.3671	0.208193	0.276087	-24.5915
0.0514501	P-type	LOA-r6	0.0516943	0.145256	-64.4117	0.0955519	0.276268	-65.4134
0.0518211	P-type	LOA-r5	0.0602674	0.14544	-58.5619	0.111786	0.276617	-59.5881
0.0519837	P-type	LOC-r1	0.0712926	0.145513	-51.006	0.13711	0.276754	-50.4578
0.0521714	P-type	LOC-r2	0.0730847	0.145617	-49.8104	0.136573	0.27695	-50.6868
0.0522043	P-type	LOA-r10-h2	0.135225	0.145627	-7.14286	0.296815	0.276963	7.16765
0.0523713	P-type	LOA-r4	0.0719603	0.145717	-50.6165	0.130242	0.277137	-53.0044
0.0524993	N-type	LOA-r4	0.287373	0.35527	-19.1113	0.295444	0.411592	-28.2193
0.0526661	P-type	LOC-r3	0.0740823	0.145885	-49.2186	0.133081	0.277448	-52.034
0.0531389	P-type	LOA-r3	0.0859312	0.146117	-41.1902	0.153361	0.277867	-44.808
0.0532703	P-type	LOC-r11-h2	0.0998354	0.146173	-31.7007	0.217537	0.27798	-21.7436
0.0532836	P-type	LOC-r11-h4	0.148625	0.146177	1.67514	0.268217	0.277976	-3.51078
0.0534507	P-type	LOC-r4	0.0750629	0.146263	-48.6795	0.129001	0.278146	-53.6212
0.0539284	P-type	LOC-r11-h3	0.118296	0.146505	-19.2552	0.228523	0.278596	-17.9735
0.0542136	P-type	LOA-r2	0.100291	0.146631	-31.6034	0.179468	0.278822	-35.6335
0.0544572	P-type	LOC-r5	0.0775318	0.146771	-47.1748	0.131275	0.279083	-52.9622
0.0549546	P-type	LOA-r11	0.065384	0.14699	-55.518	0.120624	0.279482	-56.8402
0.054968	P-type	LOA-r9	0.0647941	0.147021	-55.9287	0.120094	0.279533	-57.0375
0.0550426	P-type	LOA-r8	0.0667202	0.147042	-54.6252	0.125183	0.279573	-55.2237
0.0551599	P-type	LOA-r7	0.0699845	0.147103	-52.4249	0.133761	0.279694	-52.1758
0.0551908	N-type	LOA-r5	0.297669	0.359814	-17.2714	0.323078	0.41922	-22.9335
0.0553731	P-type	LOA-r6	0.0751864	0.147205	-48.9239	0.147631	0.279864	-47.2488
0.0556683	P-type	LOC-r6	0.0795246	0.147364	-46.0351	0.143145	0.280152	-48.9044
0.0556823	P-type	LOA-r5	0.0827162	0.147355	-43.866	0.165427	0.28014	-40.9485
0.0557105	P-type	LOA-r1	0.114312	0.147375	-22.4345	0.211606	0.280174	-24.4736
0.0561407	P-type	LOA-r4	0.0925222	0.147582	-37.3079	0.180974	0.280548	-35.4929
0.0564188	P-type	LOA-r10-h4	0.128185	0.147716	-13.2218	0.30293	0.280802	7.88046
0.0567804	P-type	LOA-r3	0.103711	0.147892	-29.8736	0.193512	0.281103	-31.1598
0.0570329	P-type	LOC-r7	0.0796759	0.147996	-46.1636	0.15286	0.281305	-45.6603
0.0576759	P-type	LOA-r2	0.11495	0.148325	-22.5008	0.208049	0.281893	-26.1958
0.058517	P-type	LOC-r8	0.0795234	0.14872	-46.5282	0.158425	0.282614	-43.9427
0.0589232	P-type	LOA-r1	0.125435	0.148896	-15.7565	0.230495	0.282894	-18.5224
0.0601375	P-type	LOC-r9	0.0802104	0.149474	-46.338	0.16743	0.283923	-41.0297
0.0613293	P-type	LOA-r10-h3	0.133262	0.149928	-11.1162	0.303284	0.284708	6.52444
0.0619797	P-type	LOC-r10	0.082012	0.150315	-45.4398	0.180754	0.285388	-36.6638
0.064975	P-type	LOC-r1	0.0733178	0.15167	-51.6595	0.143176	0.287735	-50.2402
0.0652095	P-type	LOC-r2	0.0753052	0.151756	-50.3774	0.142658	0.287889	-50.4466
0.0652549	P-type	LOC-r11-h4	0.145353	0.151764	-4.22445	0.245755	0.287898	-14.638
0.0658278	P-type	LOC-r3	0.0769295	0.152032	-49.3991	0.139829	0.288366	-51.51
0.0668085	P-type	LOC-r4	0.0785577	0.152465	-48.4748	0.137321	0.289095	-52.4997
0.0674055	P-type	LOC-r11-h3	0.116868	0.152729	-23.4799	0.231703	0.289556	-19.9799
0.06795	P-type	LOA-r9	0.0435553	0.152951	-71.5233	0.0789324	0.289933	-72.7756
0.0680664	P-type	LOC-r5	0.0807022	0.153015	-47.2587	0.140027	0.290039	-51.7212
0.0680694	P-type	LOA-r8	0.046095	0.153008	-69.8742	0.0855885	0.290026	-70.4894
0.0682571	P-type	LOA-r7	0.0499078	0.153098	-67.4015	0.094831	0.290176	-67.3195
0.0685982	P-type	LOA-r6	0.0559958	0.153238	-63.4583	0.109287	0.29042	-62.3692
0.0690929	P-type	LOA-r5	0.0646637	0.153441	-57.8575	0.126819	0.290757	-56.3831
0.0695801	P-type	LOC-r6	0.0817478	0.153657	-46.7984	0.149244	0.291125	-48.7355
0.0698264	P-type	LOA-r4	0.0758236	0.153773	-50.6912	0.145468	0.291321	-50.0662
0.0705182	P-type	LOA-r10-h4	0.130257	0.154062	-15.4519	0.305848	0.291812	4.81001
0.0708499	P-type	LOA-r3	0.0889239	0.154198	-42.3315	0.166696	0.292042	-42.9206
0.0712857	P-type	LOC-r7	0.081474	0.154389	-47.2282	0.15719	0.292374	-46.2368
0.0722828	P-type	LOA-r2	0.102763	0.154796	-33.6134	0.189616	0.293048	-35.2952
0.0731406	P-type	LOC-r8	0.0812856	0.155154	-47.6097	0.163413	0.293692	-44.359
0.0742786	P-type	LOA-r1	0.116451	0.155636	-25.1771	0.21947	0.294471	-25.4697
0.075166	P-type	LOC-r9	0.0819907	0.156005	-47.4436	0.17382	0.295101	-41.0979
0.0774685	P-type	LOC-r10	0.0835904	0.156946	-46.7394	0.18576	0.296676	-37.3862
0.081562	P-type	LOC-r11-h4	0.146135	0.158583	-7.84938	0.246929	0.299433	-17.5344
0.0849305	P-type	LOA-r9	0.0463967	0.159912	-70.9861	0.0870666	0.301681	-71.1395
0.0850798	P-type	LOA-r8	0.0490038	0.159973	-69.3675	0.0941243	0.301782	-68.8105
0.0853143	P-type	LOA-r7	0.0529834	0.160054	-66.8964	0.104246	0.301918	-65.4721
0.0857407	P-type	LOA-r6	0.0591121	0.160231	-63.1082	0.119488	0.302215	-60.4625
0.086359	P-type	LOA-r5	0.0676082	0.160472	-57.8693	0.136879	0.302628	-54.7697
0.0872757	P-type	LOA-r4	0.0783493	0.160838	-51.287	0.154739	0.303241	-48.9715
0.0885549	P-type	LOA-r3	0.0910385	0.161313	-43.564	0.174818	0.30404	-42.5017
0.0903458	P-type	LOA-r2	0.104664	0.162021	-35.4011	0.197008	0.305244	-35.4588
0.0928402	P-type	LOA-r1	0.118164	0.162959	-27.4886	0.225592	0.306842	-26.4794
